# Supplementary material for: CD229 CAR T cells eliminate multiple myeloma and tumor propagating cells without fratricide
Source: Nat Commun. 2020 Feb 7;11:798. doi: 10.1038/s41467-020-14619-z (PMC7005855; doi:10.1038/s41467-020-14619-z)
Supplement: Supplementary file 4 — Supplementary Data 1 [file 41467_2020_14619_MOESM4_ESM.xlsx]

## Sheet: MPA_022218
Symbol
A4GALT
A4GNT
AAAS
AADACL4
AASDH
ABCA1
ABCA10
ABCA12
ABCA2
ABCA3
ABCA4
ABCA5
ABCA6
ABCA7
ABCA8
ABCA9
ABCB1
ABCB5
ABCB6
ABCB7
ABCB8
ABCB9
ABCC1
ABCC10
ABCC11
ABCC12
ABCC3
ABCC4
ABCC8
ABCC9
ABCD1
ABCD3
ABCD4
ABCG2
ABCG4
ABCG5
ABCG8
ABHD12
ABHD13
ABHD14A
ABHD16A
ABHD2
ABHD3
ABHD6
ABO
ACAT2
ACBD4
ACBD5
ACE2
ACER1
ACER2
ACER3
ACKR1
ACKR2
ACKR2
ACKR2
ACKR3
ACKR4
ACKR4
ACOT12
ACP2
ACP2
ACP4
ACP5
ACPP
ACSBG2
ACSF2
ACSL4
ACSL5
ACSL6
ACSM1
ACSM2A
ACSM2B
ACSM4
ACSM6
ACSS2
ACSS3
ACVR1
ACVR1
ACVR1B
ACVR1B
ACVR1C
ACVR2A
ACVR2A
ACVR2B
ACVRL1
ADAM10
ADAM11
ADAM15
ADAM17
ADAM18
ADAM18
ADAM19
ADAM2
ADAM2
ADAM20
ADAM21
ADAM22
ADAM29
ADAM30
ADAM32
ADAM33
ADAM33
ADAM7
ADAMTS1
ADCK2
ADCK5
ADCY2
ADCY3
ADCY3
ADCY4
ADCY5
ADCY8
ADCYAP1R1
ADGRA1
ADGRA3
ADGRB1
ADGRD1
ADGRE1
ADGRE3
ADGRE5
ADGRF1
ADGRF2
ADGRF3
ADGRF4
ADGRF5
ADGRG2
ADGRG3
ADGRG4
ADGRG5
ADGRL1
ADGRL4
ADIG
ADIPOR1
ADIPOR2
ADORA1
ADORA1
ADORA2A
ADORA2A
ADORA2A
ADORA2B
ADORA3
ADORA3
ADORA3
ADRA1A
ADRA1B
ADRA1D
ADRA1D
ADRA2A
ADRA2B
ADRA2C
ADRB1
ADRB2
ADRB2
ADRB3
ADRM1
ADTRP
AGER
AGPAT1
AGPAT2
AGPAT2
AGPAT3
AGPAT4
AGPAT5
AGPAT5
AGTR1
AGTR1
AGTR1
AGTR2
AGTRAP
AIFM1
AIFM2
AIG1
AJAP1
AKAP1
AKAP9
ALCAM
ALDH16A1
ALDH3A2
ALDH3B2
ALDH6A1
ALG1
ALG10
ALG10B
ALG11
ALG12
ALG14
ALG2
ALG2
ALG3
ALG5
ALG8
ALG9
ALK
ALOX5AP
ALPI
ALPK1
ALPL
ALPP
ALPPL2
AMFR
AMHR2
AMIGO1
AMIGO2
AMIGO3
AMN
AMOT
ANKH
ANKRD29
ANO10
ANO2
ANO3
ANO4
ANO5
ANO7
ANTXR1
ANTXR1
ANTXR1
ANTXR2
ANTXR2
AOC3
AP5Z1
APCDD1
APCDD1L
APCS
APH1A
APH1A
APH1B
APH1B
APLF
APLNR
APLP1
APLP2
APMAP
APOL1
APOL2
APOL4
APOL6
APOLD1
APOM
APOM
APOO
APP
APPL2
AQP1
AQP10
AQP11
AQP12A
AQP12B
AQP3
AQP4
AQP5
AQP6
AQP7
AQP7
AQP8
AQP9
AREG
AREL1
ARHGAP26
ARHGAP42
ARIH2OS
ARL10
ARL6IP5
ARL6IP6
ARMC10
ARMCX1
ARMCX2
ARMCX3
ARMCX6
ARSD
ARSE
ARSF
ARSH
ART1
ART3
ART3
ART4
ARV1
ASAH2
ASB11
ASB18
ASB5
ASGR1
ASGR2
ASIC1
ASIC2
ASIC2
ASIC3
ASIC4
ASIC4
ASIC5
ASNA1
ASPH
ASPHD1
ASPHD2
ASPRV1
ASTN2
ASZ1
ATAD1
ATF6
ATF6B
ATF7
ATF7
ATG9A
ATG9B
ATL1
ATL2
ATL3
ATM
ATM
ATP10A
ATP10B
ATP10D
ATP11A
ATP11B
ATP11C
ATP12A
ATP13A1
ATP13A3
ATP13A5
ATP1A2
ATP1A3
ATP1A4
ATP1B1
ATP1B2
ATP1B3
ATP1B4
ATP2A1
ATP2B2
ATP2B2
ATP2B3
ATP2B4
ATP2C1
ATP2C2
ATP4A
ATP4B
ATP5IF1
ATP5MC1
ATP5MC2
ATP5MC3
ATP5MD
ATP5MG
ATP5PB
ATP6AP1
ATP6AP1L
ATP6AP2
ATP6AP2
ATP6V0A1
ATP6V0A2
ATP6V0A4
ATP6V0B
ATP6V0C
ATP6V0D1
ATP6V0E1
ATP6V0E2
ATP6V1B2
ATP6V1C1
ATP6V1C2
ATP6V1E1
ATP6V1F
ATP6V1G1
ATP6V1G3
ATP6V1H
ATP8A2
ATP8B2
ATP8B4
ATP9A
ATP9B
ATR
ATRAID
ATRIP
ATRNL1
ATXN3
AUP1
AUP1
AVPR1A
AVPR1B
AVPR2
AWAT1
AWAT2
AXL
B3GALNT1
B3GALNT2
B3GALT2
B3GALT4
B3GAT2
B3GAT3
B3GNT2
B3GNT2
B3GNT3
B3GNT5
B41_UI1863
B4GALNT2
B4GALT1
B4GALT2
B4GALT3
B4GALT3
B4GALT4
B4GALT5
B4GALT6
B4GALT7
B4GAT1
BACE1
BACE2
BAK1
BAMBI
BANP
BASP1
BAX
BCAM
BCAN
BCAP29
BCAP31
BCAT2
BCL10
BCL2
BCL2L1
BCL2L10
BCL2L13
BCL2L2
BCS1L
BDKRB1
BDKRB1
BDKRB2
BDNF
BEAN1
BEST1
BEST2
BEST4
BET1
BET1
BFAR
BIK
BIRC2
BLCAP
BMPR1A
BMPR1A
BMPR1B
BMPR2
BMT2
BNIP1
BNIP2
BNIP2
BNIP3
BNIP3L
BOC
BOK
BPI
BRI3
BRI3BP
BRICD5
BRP44
BRP44L
BRS3
BRSK1
BRSK2
BSCL2
BSCL2
BSG
BSG
BSND
BST1
BST2
BTC
BTLA
BTN1A1
BTN1A1
BTN2A1
BTN2A2
BTN3A1
BTN3A2
BTN3A3
BTNL2
BTNL3
BTNL8
BTNL9
BVES
BVES
C10orf111
C10orf128
C11orf24
C11orf41
C11orf75
C11orf80
C11orf87
C11orf9
C12orf53
C12orf69
C12orf76
C14orf101
C14orf132
C14orf135
C14orf180
C15orf32
C15orf54
C16orf54
C16orf58
C16orf91
C16orf92
C17orf101
C17orf101
C17orf61
C17orf62
C17orf78
C17orf80
C18orf1
C18orf1
C18orf32
C18orf62
C19orf12
C19orf18
C19orf24
C19orf38
C19orf46
C19orf75
C1D
C1orf130
C1orf159
C1orf162
C1orf185
C1orf210
C1orf212
C1orf43
C1QBP
C20orf141
C22orf32
C2CD2L
C2orf18
C2orf28
C2orf65
C2orf74
C2orf83
C3AR1
C3orf18
C3orf20
C3orf33
C3orf35
C3orf45
C3orf52
C3orf80
C4orf3
C4orf34
C5AR1
C5AR1
C5AR2
C5orf15
C5orf4
C5orf60
C5orf62
C6
C6orf10
C6orf136
C6orf162
C6orf47
C6orf72
C6orf89
C7
C7orf23
C7orf42
C7orf44
C7orf45
C7orf53
C8A
C8B
C8orf40
C9
C9orf11
C9orf123
C9orf57
C9orf71
CA12
CA14
CA4
CA9
CABP7
CACFD1
CACNA1E
CACNA1G
CACNA2D1
CACNA2D4
CACNB1
CACNB3
CACNB4
CACNG1
CACNG2
CACNG3
CACNG4
CACNG5
CACNG6
CACNG7
CACNG8
CADM1
CADM1
CADM2
CADM3
CADM4
CALCA
CALCR
CALCRL
CALHM1
CALHM2
CALHM3
CALHM4
CALHM5
CALHM6
CALM1
CALM2
CALM3
CALN1
CALR
CALY
CAMK1
CAMK1
CAMK1D
CAMK1D
CAMK1G
CAMK1G
CAMK2A
CAMK2B
CAMK2D
CAMK2D
CAMK2G
CAMK4
CAMK4
CAMKK2
CAMLG
CAMP
CANT1
CANX
CARD19
CASC3
CASC4
CASC4
CASK
CASQ2
CASR
CATSPER1
CATSPER2
CATSPER3
CATSPER4
CATSPERD
CATSPERD
CATSPERE
CAV1
CAV2
CAV3
CCBP2
CCDC107
CCDC136
CCDC141
CCDC155
CCDC167
CCDC47
CCDC51
CCDC56
CCDC90B
CCKAR
CCKBR
CCL5
CCL7
CCM2
CCPG1
CCR1
CCR1
CCR10
CCR2
CCR3
CCR3
CCR4
CCR5
CCR6
CCR6
CCR7
CCR8
CCR9
CCR9
CCRL2
CD109
CD14
CD151
CD160
CD164
CD164L2
CD177
CD180
CD19
CD19
CD1A
CD1B
CD1C
CD1C
CD1D
CD1E
CD2
CD2
CD200
CD200R1
CD200R1
CD200R1L
CD207
CD207
CD209
CD209
CD22
CD226
CD24
CD244
CD247
CD27
CD27
CD274
CD276
CD28
CD300A
CD300C
CD300E
CD300LB
CD300LD
CD300LF
CD300LG
CD302
CD320
CD33
CD34
CD36
CD37
CD38
CD3D
CD3E
CD3E
CD3G
CD3G
CD4
CD4
CD40
CD40LG
CD44
CD46
CD47
CD48
CD5
CD52
CD53
CD55
CD59
CD6
CD63
CD68
CD69
CD7
CD70
CD72
CD74
CD79A
CD79B
CD80
CD81
CD81
CD82
CD83
CD84
CD86
CD8A
CD8B
CD9
CD93
CD96
CD99
CD99
CD99L2
CDC14B
CDCP1
CDH1
CDH10
CDH11
CDH12
CDH15
CDH16
CDH17
CDH18
CDH19
CDH19
CDH2
CDH20
CDH23
CDH24
CDH26
CDH3
CDH3
CDH6
CDH7
CDH8
CDH9
CDHR1
CDHR3
CDHR4
CDHR5
CDIP1
CDIPT
CDKAL1
CDON
CDRT15L2
CDS1
CDS2
CEACAM1
CEACAM19
CEACAM20
CEACAM21
CEACAM3
CEACAM4
CEACAM7
CEACAM8
CEND1
CEP95
CEPT1
CERS1
CERS2
CERS3
CERS4
CERS5
CERS6
CES1
CES1
CES2
CFAP54
CFAP57
CFC1
CFTR
CFTR
CGRRF1
CH25H
CH25H
CHAMP1
CHEK2
CHEK2
CHEK2
CHIC2
CHKV_UI905
CHODL
CHPT1
CHRFAM7A
CHRM1
CHRM2
CHRM3
CHRM4
CHRM5
CHRM5
CHRNA1
CHRNA10
CHRNA2
CHRNA3
CHRNA4
CHRNA5
CHRNA6
CHRNA7
CHRNA9
CHRNB1
CHRNB2
CHRNB3
CHRNB4
CHRND
CHRNE
CHRNG
CHST10
CHST12
CHST14
CHST15
CHST2
CHST3
CHST5
CHST8
CHST9
CIP2A
CISD1
CISD2
CKLF
CLCA2
CLCA4
CLCC1
CLCN1
CLCN2
CLCN3
CLCN4
CLCN5
CLCN6
CLCN7
CLCNKA
CLCNKB
CLDN1
CLDN10
CLDN11
CLDN12
CLDN14
CLDN15
CLDN16
CLDN17
CLDN18
CLDN19
CLDN2
CLDN20
CLDN22
CLDN23
CLDN24
CLDN25
CLDN3
CLDN3
CLDN4
CLDN5
CLDN6
CLDN7
CLDN7
CLDN8
CLDN9
CLDND1
CLDND2
CLEC10A
CLEC10A
CLEC12A
CLEC12A
CLEC12A
CLEC12B
CLEC14A
CLEC1A
CLEC1B
CLEC2A
CLEC2B
CLEC2D
CLEC2L
CLEC4A
CLEC4C
CLEC4D
CLEC4E
CLEC4F
CLEC4G
CLEC4M
CLEC4M
CLEC5A
CLEC6A
CLEC7A
CLEC9A
CLECL1
CLGN
CLIC1
CLIC2
CLIC3
CLIC4
CLIC5
CLIC6
CLK1
CLK1
CLK4
CLMP
CLN3
CLN5
CLN6
CLN8
CLNS1A
CLPTM1
CLPTM1L
CLRN1
CLRN2
CLRN3
CLSTN1
CLSTN3
CLTRN
CLYBL
CMKLR1
CMKLR1
CMTM1
CMTM2
CMTM3
CMTM4
CMTM5
CMTM6
CMTM7
CMTM8
CMTR2
CNEP1R1
CNGA1
CNGA2
CNGA3
CNGA4
CNGB1
CNIH1
CNIH2
CNIH3
CNIH4
CNMD
CNNM1
CNNM3
CNOT6
CNPPD1
CNPPD1
CNPY2
CNPY2
CNR1
CNR2
CNST
CNTD1
CNTFR
CNTN1
CNTN2
CNTN4
CNTNAP1
CNTNAP4
CNTNAP5
COA1
COA3
COL17A1
COL23A1
COLEC12
COMT
COMT
COMTD1
COQ2
COQ7
CORIN
CORO7
COX10
COX11
COX14
COX15
COX16
COX18
COX20
COX4I1
COX4I2
COX5A
COX5B
COX6A1
COX6C
COX7A1
COX7A2
COX7A2L
COX7A2L
COX7B
COX7B2
COX7C
COX8A
COX8C
CPM
CPOX
CPQ
CPT1A
CPT1B
CPT1C
CRB3
CRB3
CREB3
CREB3
CREB3L1
CREB3L2
CREB3L3
CREB3L4
CREB3L4
CRELD1
CRHR1
CRHR2
CRLF2
CRLS1
CRTAM
CRYAB
CS
CS
CSF1
CSF1R
CSF2RA
CSF2RB
CSF3R
CSGALNACT1
CSMD1
CSMD2
CSNK1A1
CSPG4
CSPG5
CTAGE1
CTAGE5
CTAGE5
CTAGE6
CTAGE6P
CTCFL
CTDNEP1
CTLA4
CTNS
CTSK
CUX1
CUX2
CX3CL1
CX3CL1
CX3CR1
CX3CR1
CXADR
CXADR
CXCL10
CXCL16
CXCR1
CXCR2
CXCR2
CXCR3
CXCR3
CXCR4
CXCR4
CXCR5
CXCR6
CXCR7
CXorf66
CYB561
CYB561
CYB561A3
CYB561D1
CYB561D2
CYB5A
CYB5B
CYB5R1
CYB5R2
CYB5R3
CYBA
CYBB
CYBRD1
CYC1
CYHR1
CYP19A1
CYP19A1
CYP19A1
CYP1A1
CYP1A2
CYP1B1
CYP20A1
CYP20A1
CYP26C1
CYP2D6
CYP2E1
CYP2S1
CYP2U1
CYP39A1
CYP3A4
CYP3A43
CYP3A5
CYP3A7
CYP4A11
CYP4A22
CYP4B1
CYP4F11
CYP4F12
CYP4F2
CYP4F22
CYP4F22
CYP4F3
CYP4F8
CYP4V2
CYP4X1
CYP4Z1
CYP51A1
CYP7B1
CYP8B1
CYSLTR1
CYSLTR2
CYSTM1
CYYR1
DAB2
DAD1
DAG1
DAGLA
DAPK1
DAPK2
DAPK2
DAPK3
DAPK3
DAPL1
DARC
DBH
DCAF17
DCAKD
DCAKD
DCBLD1
DCBLD2
DCC
DCD
DCLK1
DCP1A
DCST1
DCST2
DCSTAMP
DCT
DDO
DDOST
DDOST
DDR1
DDR2
DDX18
DDX19A
DDX19B
DDX19B
DDX39B
DEAF1
DEFA1
DEFA1A3
DEFB103A
DEFB103B
DEGS1
DEGS2
DENND1A
DENND1B
DENND4B
DENND5A
DENV_UI1714
DENV_UI1773
DENV_UI1773
DENV_UI2189
DENV_UI744
DENV_UI831
DERL1
DERL2
DERL3
DEUP1
DEXI
DGAT1
DGAT2
DGAT2L6
DGCR2
DGKE
DHCR24
DHCR7
DHODH
DHRS3
DHRS7B
DHRS9
DHX15
DHX36
DHX8
DIABLO
DIO3
DIP2A
DIP2C
DIRC2
DISP1
DISP1
DISP3
DLK1
DLK2
DLL1
DLL3
DLL4
DMAC1
DMPK
DMRT2
DNAH2
DNAJB12
DNAJB12
DNAJB14
DNAJC1
DNAJC10
DNAJC11
DNAJC14
DNAJC15
DNAJC16
DNAJC18
DNAJC19
DNAJC22
DNAJC25
DNAJC30
DNAJC4
DNAJC4
DNAJC5
DNAJC5B
DNAJC5G
DNPEP
DNPEP
DOK1
DOK7
DOLK
DOLPP1
DONSON
DPAGT1
DPCR1
DPEP1
DPEP2
DPEP3
DPH7
DPM2
DPM3
DPP10
DPP4
DPY19L2P1
DPY19L2P2
DPY19L3
DPY19L4
DRAM1
DRAM1
DRAM2
DRD1
DRD2
DRD2
DRD2
DRD3
DRD4
DRD5
DSC1
DSC3
DSCAML1
DSE
DSG1
DST
DTNA
DUOX1
DUOXA1
DUOXA2
DUSP13
DUSP23
DYM
DYNAP
DYRK2
DZIP3
E2F5
EAF1
EBAG9
EBAG9
EBLN1
EBOV_UI1744
EBOV_UI1745
EBOV_UI1746
EBOV_UI1779
EBP
EBPL
ECE1
ECE2
ECEL1
ECSCR
EDA
EDA2R
EDAR
EDAR
EDAR
EDNRA
EDNRA
EDNRB
EEEV-Env-VA33
EEF1E1
EFCAB14
EFNA1
EFNA2
EFNA3
EFNA4
EFNA5
EFNB1
EFNB2
EFNB3
EGFL8
EGFR
EI24
EIF2AK3
EIF3L
EIF4A3
EIF5A
EIF5A2
ELFN2
ELK1
ELK3
ELMOD1
ELOA2
ELOVL1
ELOVL2
ELOVL3
ELOVL4
ELOVL5
ELOVL6
ELOVL7
ELP6
EMB
EMC1
EMC10
EMC2
EMC3
EMC4
EMC6
EMC7
EMC9
EMCN
EMD
EMP1
EMP2
EMP3
ENDOD1
ENG
ENPP2
ENPP3
ENPP4
ENPP5
ENPP6
ENTPD1
ENTPD2
ENTPD3
ENTPD4
ENTPD6
ENTPD7
ENTPD8
EOGT
EPB41L3
EPB41L3
EPCAM
EPGN
EPHA10
EPHA2
EPHA3
EPHA4
EPHA5
EPHA6
EPHA7
EPHA7
EPHA8
EPHB1
EPHB2
EPHB3
EPHB4
EPHB6
EPHX1
EPHX4
EPOR
EPS8
EPSTI1
EQTN
ERBB2
ERBB3
ERBB3
ERBB4
ERCC2
EREG
ERG28
ERGIC1
ERGIC2
ERGIC2
ERGIC3
ERGIC3
ERLIN1
ERLIN2
ERMAP
ERMARD
ERMP1
ERN1
ERN2
ERVFRD-1
ERVMER34-1
ERVV-1
ERVV-2
ERVW-1
ESAM
ESPL1
ESR1
ESYT1
ESYT2
ETFA
ETFDH
ETNK1
ETNK1
EVA1A
EVA1B
EVA1C
EVA1C
EVC2
EVI2A
EVI2B
EVI5
EVI5L
EXD2
EXT1
EXT2
EXT3
EXTL3
F10
F11R
F2R
F2RL1
F2RL1
F2RL2
F2RL3
F3
FA2H
FA2H
FA2H
FA2H
FAAH
FAAH2
FABP5
FABP5P1
FADS1
FADS1
FADS2
FADS3
FADS6
FAF2
FAIM2
FAM105A
FAM122C
FAM134B
FAM151A
FAM155B
FAM160A2
FAM162A
FAM162B
FAM163A
FAM163B
FAM168B
FAM171A1
FAM171A2
FAM171B
FAM173A
FAM173B
FAM174A
FAM174B
FAM176A
FAM187A
FAM187B
FAM189A1
FAM189A2
FAM189B
FAM189B
FAM198B
FAM200A
FAM200A
FAM209A
FAM209B
FAM20B
FAM210A
FAM210B
FAM213A
FAM220A
FAM234A
FAM234B
FAM241A
FAM241B
FAM35A
FAM3A
FAM3B
FAM3D
FAM57A
FAM57B
FAM69A
FAM69B
FAM70A
FAM70B
FAM74A1
FAM76B
FAM82A1
FAM8A1
FAM98B
FAM9C
FANCA
FAR1
FAR2
FAS
FASLG
FASN
FATE1
FAXC
FAXC
FAXDC2
FBH1
FBXL17
FBXW12
FCAMR
FCAR
FCER1A
FCER1G
FCER2
FCGR1A
FCGR1B
FCGR2A
FCGR2B
FCGR3A
FCGR3B
FCGRT
FCMR
FCN1
FCRL1
FCRL2
FCRL3
FCRL4
FCRL5
FCRL6
FCRLA
FCRLA
FCRLB
FDFT1
FDFT1
FFAR1
FFAR2
FFAR3
FFAR4
FGFR1
FGFR2
FGFR3
FGFR4
FGFRL1
FGFRL1
FIBCD1
FIS1
FIS1
FITM1
FITM2
FKBP11
FKBP1A
FKBP1A
FKBP8
FKRP
FLOT1
FLRT1
FLRT2
FLRT3
FLT1
FLT3LG
FLT4
FLVCR1
FLVCR2
FMNL1
FMO1
FMO3
FMO4
FMO5
FMR1NB
FNDC10
FNDC3B
FNDC4
FNDC5
FNDC9
FOLH1
FOLR1
FOLR2
FOXM1
FOXRED1
FPR1
FPR2
FPR3
FRMD3
FRMD5
FRRS1
FRS2
FSD1L
FSHR
FUT1
FUT2
FUT3
FUT4
FUT5
FUT6
FUT6
FUT8
FUT9
FUZ
FXN
FXYD1
FXYD2
FXYD3
FXYD4
FXYD5
FXYD6
FXYD7
FYCO1
FZD1
FZD1
FZD10
FZD2
FZD3
FZD4
FZD5
FZD6
FZD7
FZD8
FZD9
FZD9
FZR1
FZR1
G6PC
G6PC2
G6PC3
GAB1
GABARAP
GABBR1
GABBR2
GABRA2
GABRA3
GABRA4
GABRA5
GABRA6
GABRB1
GABRB2
GABRB3
GABRD
GABRE
GABRG1
GABRG3
GABRP
GABRQ
GABRR1
GABRR2
GABRR3
GAD2
GAL3ST1
GAL3ST4
GALC
GALK2
GALK2
GALNT1
GALNT11
GALNT12
GALNT13
GALNT14
GALNT15
GALNT15
GALNT16
GALNT2
GALNT3
GALNT3
GALNT6
GALNT7
GALNT9
GALNTL5
GALR1
GALR2
GALR3
GAP43
GAR1
GARS
GBA2
GCGR
GCGR
GCLC
GCNT2
GCNT3
GDAP1
GDAP1L1
GDE1
GDPD1
GDPD2
GDPD3
GDPD4
GDPD5
GDPD5
GFPT2
GFRA1
GFRA2
GFRA3
GFRA4
GFRAL
GFY
GGCX
GGT1
GGT1
GGT5
GGT6
GGT7
GGTLC1
GHITM
GHRHR
GHSR
GIMAP1
GIMAP2
GIMAP4
GIMAP5
GINM1
GIPR
GIPR
GJA1
GJA10
GJA3
GJA4
GJA5
GJA8
GJA9
GJA9
GJB1
GJB2
GJB3
GJB4
GJB5
GJB6
GJB7
GJC1
GJC1
GJC2
GJC3
GJC3
GJC3
GJD2
GJD2
GJD3
GJD4
GJE1
GK
GK
GK2
GLB1
GLCCI1
GlcR
GLE1
GLIPR1
GLIPR1L2
GLMP
GLP1R
GLP2R
GLRA1
GLRA2
GLRA3
GLRA4
GLRB
GLT8D1
GLT8D2
GLUD2
GML
GNAS
GNE
GNLY
GNPDA1
GNPDA1
GNPTAB
GNRHR
GOLGA5
GOLM1
GOLT1A
GOLT1B
GOSR1
GOSR2
GP1BA
GP1BB
GP2
GP2
GP5
GP6
GP9
GPA33
GPAA1
GPAA1
GPAM
GPAT3
GPAT4
GPATCH2L
GPBAR1
GPC1
GPC2
GPC3
GPC4
GPC5
GPC6
GPER1
GPI
GPI
GPIHBP1
GPM6A
GPM6A
GPM6B
GPNMB
GPR1
GPR101
GPR107
GPR108
GPR119
GPR12
GPR132
GPR135
GPR137
GPR137B
GPR137C
GPR139
GPR141
GPR142
GPR143
GPR146
GPR148
GPR149
GPR15
GPR150
GPR151
GPR152
GPR153
GPR155
GPR156
GPR157
GPR158
GPR160
GPR161
GPR162
GPR17
GPR171
GPR173
GPR174
GPR176
GPR18
GPR180
GPR182
GPR183
GPR19
GPR20
GPR21
GPR22
GPR25
GPR26
GPR27
GPR3
GPR31
GPR32
GPR33
GPR34
GPR35
GPR37
GPR37L1
GPR39
GPR4
GPR42
GPR45
GPR50
GPR52
GPR55
GPR6
GPR61
GPR62
GPR63
GPR65
GPR68
GPR75
GPR78
GPR82
GPR83
GPR84
GPR85
GPR87
GPR88
GPR89A
GPR89B
GPRC5A
GPRC5B
GPRC5C
GPRC5C
GPRC5D
GPRC5D
GPRC6A
GPRIN1
GPSM2
GPX8
GRAMD1A
GRAMD1B
GRAMD1C
GRAMD2A
GRAMD2B
GRAMD4
GRAMD4
GRIA1
GRIA2
GRIA3
GRIA4
GRID1
GRID2
GRIK1
GRIK2
GRIK2
GRIK3
GRIK5
GRIN1
GRIN2A
GRIN2B
GRIN2C
GRIN3B
GRM1
GRM1
GRM2
GRM3
GRM4
GRM4
GRM4
GRM5
GRM6
GRM7
GRM8
GRPR
GSG1
GSG1L
GSTCD
GTF3C3
GUCY2C
GUCY2D
GUCY2F
GULP1
GYPA
GYPA
GYPB
GYPB
GYPC
GYPE
HACD1
HACD2
HACD3
HACD4
HAPLN3
HAS1
HAS2
HAS3
HAVCR1
HAVCR2
HAVCR2
HBB
[truncated: 3,434 more rows]
