# Supplementary material for: CD229 CAR T cells eliminate multiple myeloma and tumor propagating cells without fratricide
Source: Nat Commun. 2020 Feb 7;11:798. doi: 10.1038/s41467-020-14619-z (PMC7005855; doi:10.1038/s41467-020-14619-z)
Supplement: Supplementary file 5 — Source Data [file 41467_2020_14619_MOESM5_ESM.xlsx]

## Sheet: Fig. 1A
ND	RR
65870	39831
5726	11929
42542	38418
26260	9601
20623	27733
46788	27479
32164	63265
38455	11288
25436	41184
55925
16170

## Sheet: Fig. 2A
symbol	Normalized Binding Value
5HT1A	0.363865
5HT2C	0.853432
5HT3A	0.0904207
A4GALT	0
A4GNT	0
AA2AR	0.119149
AAAS	0.214442
AADACL4	0
AASDH	2.07872
ABCA1	6.60781
ABCA10	0
ABCA12	0.598019
ABCA2	3.33519
ABCA3	4.26472
ABCA4	0.178076
ABCA5	6.8918
ABCA6	1.73478
ABCA7	4.05066
ABCA8	0
ABCA9	0.999082
ABCB5	0
ABCB6	0
ABCB7	0
ABCB8	7.85679
ABCB9	0
ABCC1	5.62731
ABCC10	1.09227
ABCC11	0.160321
ABCC12	1.0574
ABCC3	0.568212
ABCC4	0.736994
ABCC8	3.28855
ABCC9	3.44374
ABCD3	0
ABCD4	0
ABCG2	1.46355
ABCG4	8.70622
ABCG5	0
ABCG8	5.4111
ABHD12	0
ABHD13	0
ABHD14A	0.473679
ABHD16A	1.96438
ABHD2	0.208339
ABHD3	0
ABHD6	0
ABO	1.47459
ACAT2	3.95605
ACBD4	0.37312
ACBD5	0
ACE2	1.83314
ACER1	0
ACER2	0
ACER3	4.11041
ACOT12	0
ACP2	3.51419
ACP2	0
ACP5	0
ACPP	0
ACPT	0
ACSBG2	3.18668
ACSF2	0.372536
ACSL4	0
ACSL5	4.97469
ACSL6	0
ACSM1	1.02818
ACSM2A	0
ACSM2B	0
ACSM4	0
ACSM6	4.43633
ACSS2	8.53891
ACSS3	0.119114
ACVR1	0.374426
ACVR1	4.46648
ACVR1B	1.89737
ACVR1B	0
ACVR1C	0.416281
ACVR2A	3.53086
ACVR2A	0.459203
ACVR2B	0
ACVRL1	1.95115
ADA2A	2.30268
ADAM10	0.739822
ADAM11	0
ADAM15	0
ADAM17	0.485107
ADAM18	0.285323
ADAM18	0
ADAM19	0
ADAM2	0.396711
ADAM2	0.404164
ADAM20	0.336755
ADAM21	0.3799
ADAM22	1.93597
ADAM29	0
ADAM30	0.258071
ADAM32	0
ADAM33	0
ADAM33	1.07277
ADAM7	0.455755
ADAMTS1	4.58859
ADCK2	0.113957
ADCK5	0
ADCY2	2.00307
ADCY3	0.320631
ADCY3	0.315555
ADCY4	1.43256
ADCY5	0
ADCYAP1R1	1.97371
ADGRA1	0
ADGRB1	0
ADGRD1	0
ADGRE3	0.276449
ADGRF1	0
ADGRF2	0.251842
ADGRF3	0.276707
ADGRF4	0.149897
ADGRF5	0
ADGRG3	0
ADGRG4	0.277439
ADGRL1	0.274174
ADIG	1.56285
ADIPOR1	0
ADIPOR2	1.78066
ADORA1	0.777312
ADORA1A	0.0904333
ADORA2A	0.0902173
ADORA2A	1.90525
ADORA2B	0.441859
ADORA3	0
ADORA3	3.16338
ADORA3	6.55575
ADRA1A	2.04571
ADRA1B	1.96096
ADRA1D	1.7927
ADRA2A-GNA01	0.367526
ADRA2B	1.79315
ADRA2C	2.0176
ADRB1	1.75528
ADRB2	0
ADRB2	1.21228
ADRB3	0.0722079
ADRM1	0.0907223
ADTRP	0.136429
AGER	0.741954
AGPAT1	0.159732
AGPAT2	0.375678
AGPAT2	0.799374
AGPAT3	0
AGPAT4	0.277014
AGPAT5	0.833562
AGPAT5	1.70029
AGPAT6	0.691413
AGTR1	0.378798
AGTR1	1.01161
AGTR1	1.5844
AGTR2	0.428672
AGTRAP	8.48367
AIFM1	1.33103
AIFM2	1.25649
AIG1	1.02248
AJAP1	0.277326
AKAP1	0
AKAP9	4.30149
ALCAM	0
ALDH16A1	1.95445
ALDH3A2	0.938712
ALDH3B2	0.969347
ALDH6A1	0
ALG1	0
ALG10	0.0873342
ALG10B	4.16459
ALG11	0
ALG12	0.114586
ALG14	0.787104
ALG2	0.879257
ALG2	2.13479
ALG3	0.235552
ALG5	3.13189
ALG8	0.745584
ALG9	0
ALK	0.269105
ALOX5AP	0.0910206
ALPI	0.112586
ALPK1	1.34423
ALPL	5.73387
ALPP	0
ALPPL2	0.115167
AMFR	0.473988
AMHR2	3.40673
AMIGO1	0.225442
AMIGO2	0.152123
AMIGO3	0
AMN	0
AMOT	0
ANKH	0
ANKRD29	1.22094
ANO10	0.268559
ANO2	0.276679
ANO3	0
ANO4	0.125562
ANO5	0
ANO7	0
ANTXR1	0
ANTXR1	0.0893063
ANTXR2	0
ANTXR2	0.0891677
AOC3	0.237226
APCDD1	0.709383
APCDD1L	0.111743
APCS	0
APH1A	0.154955
APH1A	0.187511
APH1B	0.590644
APH1B	0.114942
APLF	1.90863
APLNR	0
APLP1	1.51586
APMAP	0
APOL1	1.48414
APOL2	0
APOL4	0.087353
APOL6	1.5604
APOLD1	0
APOM	0.131887
APOO	0
APP	0.839955
APPL2	1.98017
AQP1	0
AQP10	0
AQP11	0
AQP12A	0
AQP12B	0
AQP3	0
AQP4	1.56805
AQP5	3.05073
AQP6	0
AQP7	0.418092
AQP8	0.653277
AQP9	0.115162
AREG	0.458797
AREL1	0
ARHGAP26	1.98159
ARIH2OS	0
ARL10	4.32577
ARL6IP5	1.29365
ARL6IP6	0.16046
ARMC10	3.59616
ARMCX1	0
ARMCX2	1.09923
ARMCX3	0.564982
ARMCX6	1.04419
ARSD	0
ARSE	8.02514
ARSF	2.74637
ARSH	0
ART1	0.459076
ART3	1.97984
ART3	0.984348
ARV1	0.32063
ASAH2	0.27602
ASB11	0
ASB18	0
ASB5	0
ASGR1	0
ASGR2	0.240635
ASIC1	0.414962
ASIC2	0
ASIC2	0
ASIC3	0.372666
ASIC4	0.519401
ASIC4	1.10521
ASIC5	0
ASNA1	0
ASPH	0.772508
ASPHD1	0.114604
ASPHD2	0
ASPRV1	3.5914
ASTN2	0.469538
ASZ1	7.9197
ATAD1	2.68215
ATF6	0.391402
ATF6B	0
ATF7	3.26556
ATF7	1.69386
ATG9A	3.42475
ATG9B	0.0873533
ATL1	1.64867
ATL2	0
ATL3	0
ATM	3.1926
ATM	3.18179
ATP10A	0
ATP10B	0
ATP10D	4.13998
ATP11A	1.03692
ATP11B	0
ATP11C	0
ATP12A	0.949963
ATP13A1	0
ATP13A3	0.526166
ATP13A5	1.05074
ATP1A2	0
ATP1A3	0.166966
ATP1A4	0
ATP1B1	0.427173
ATP1B2	0
ATP1B3	0.355746
ATP1B4	5.33496
ATP2A1	0.175816
ATP2B2	0.276939
ATP2B2	7.56538
ATP2B3	2.06243
ATP2C1	1.00181
ATP2C2	1.09311
ATP4A	0.933263
ATP4B	2.70383
ATP5F1	4.07272
ATP5G1	4.58564
ATP5G2	0
ATP5G3	2.42342
ATP5L	3.5524
ATP6AP1	0.0904399
ATP6AP1L	0
ATP6AP2	0
ATP6AP2	0.0892983
ATP6V0A1	0
ATP6V0A2	0.982882
ATP6V0A4	0
ATP6V0B	0
ATP6V0C	0
ATP6V0D1	2.38997
ATP6V0E1	0
ATP6V0E2	0.339851
ATP6V1B2	0
ATP6V1C1	0.453303
ATP6V1C2	0
ATP6V1E1	1.45839
ATP6V1F	0
ATP6V1G1	2.34456
ATP6V1G3	0
ATP6V1H	4.85827
ATP8A2	1.06795
ATP8B2	1.0863
ATP8B4	0.777549
ATP9A	0.764668
ATP9B	1.2065
ATPIF1	0.0726935
ATR	1.04926
ATRIP	6.63056
ATRNL1	0.335062
ATXN3	2.73063
AUP1	0
AUP1	1.06277
AVPR1A	0.596393
AVPR1B	0.620908
AVPR2	0.594239
AWAT1	0
AWAT2	0
AXL	0.620015
B1R	0.37313
B2R	0.06275
B3GALNT1	0
B3GALNT2	1.08095
B3GALT2	0.0909388
B3GALT4	0.39615
B3GAT2	1.68073
B3GAT3	0
B3GNT1	0.651223
B3GNT2	3.6624
B3GNT3	0
B3GNT5	0.370449
B41_UI1863	0.783992
B4GALNT2	1.00284
B4GALT1	0
B4GALT2	1.31737
B4GALT3	0.561954
B4GALT3	0
B4GALT4	0
B4GALT5	0.334511
B4GALT6	0.188832
B4GALT7	0
BACE	0
BACE2	0.144549
BAK1	0
BAMBI	0.475083
BANP	0.0872633
BASP1	0.144479
BAX	0.459612
BCAM	0
BCAN	0.782143
BCAP29	0.0761204
BCAP31	0.293364
BCL10	2.20986
BCL2	0.622142
BCL2L1	0.0909939
BCL2L10	0
BCL2L13	4.50422
BCL2L2	0
BCS1L	0.444887
BDKRB1	0.29408
BDNF	1.55637
BEAN1	1.72143
BEST1	0
BEST2	0
BEST4	0
BET1	0
BET1	2.21295
BFAR	0.114572
BIK	3.18387
BIRC2	0.498167
BLCAP	0.63459
BMPR1A	0.606853
BMPR1A	1.18979
BMPR1B	0.162507
BMPR2	0.741114
BNIP1	0
BNIP2	1.2566
BNIP2	0
BNIP3	0.308512
BNIP3L	4.34319
BOC	0
BOK	0.127043
BPI	2.59293
BRI3	0
BRI3BP	0.383928
BRP44	0.0626382
BRP44	0.367679
BRP44L	0
BRP44L	0.0726923
BRS3	0.619617
BRSK1	2.05327
BRSK2	0
BSCL2	0.170615
BSCL2	0
BSG	1.02882
BSND	0.119154
BST1	0.430415
BST2	0
BTC	0.188499
BTLA	0
BTN1A1	3.51473
BTN1A1	0
BTN2A1	0
BTN2A2	0.0856345
BTN3A1	0.636299
BTN3A2	0
BTN3A3	2.97594
BTNL2	0.858787
BTNL3	0
BTNL8	0.333462
BTNL9	0.0627474
BVES	0.571483
BVES	0
C10orf111	0
C10orf128	0.99925
C10orf35	0.160434
C10orf54	0.451571
C10orf58	3.74684
C11orf24	3.69913
C11orf41	0.112834
C11orf41	3.58479
C11orf75	1.04422
C11orf75	0.993287
C11orf80	0.383794
C11orf87	0
C11orf9	0.796218
C11orf9	1.89948
C12orf23	0.443357
C12orf53	0
C12orf53	0
C12orf59	0
C12orf69	0
C12orf69	0.386271
C12orf76	0
C13orf44	0
C14orf1	1.92895
C14orf101	2.52149
C14orf101	1.1026
C14orf118	2.29174
C14orf132	0
C14orf135	0.956415
C14orf135	0.825032
C14orf180	0.374512
C15orf32	2.00712
C15orf44	1.46706
C15orf54	1.18407
C16orf5	1.68864
C16orf52	3.40145
C16orf54	0
C16orf58	0.786654
C16orf62	0.378507
C16orf79	4.94763
C16orf91	0
C16orf92	0.111946
C17orf101	0
C17orf101	0
C17orf101	0.0904126
C17orf61	0
C17orf61	0.0624006
C17orf62	0.361562
C17orf74	0
C17orf78	2.71913
C17orf80	0
C18orf1	0
C18orf1	0
C18orf1	14.955
C18orf32	0
C18orf62	0
C18orf62	1.35586
C19orf12	0
C19orf18	1.28339
C19orf24	0
C19orf38	0.434428
C19orf42	1.42078
C19orf46	0.423502
C19orf46	0
C19orf6	15.5013
C19orf75	0.587833
C19orf75	0.334842
C1D	0
C1orf101	3.99451
C1orf130	0
C1orf130	0.118982
C1orf159	0
C1orf162	2.53413
C1orf185	1.05279
C1orf186	0
C1orf210	0.462407
C1orf212	5.85942
C1orf212	0
C1orf233	1.27621
C1orf27	0
C1orf43	0.154712
C1orf95	0.144526
C1QBP	0
C20orf141	1.25727
C20orf24	8.90089
C20orf30	0.0892809
C20orf54	1.89639
C21orf63	0
C22orf32	0
C22orf32	0.335068
C2CD2L	0.38413
C2orf18	0
C2orf18	0
C2orf28	2.04961
C2orf28	2.54483
C2orf65	1.02437
C2orf65	0.739061
C2orf74	0.792462
C2orf82	0
C2orf83	0.83359
C3AR1	0.167399
C3orf17	0.780169
C3orf18	0
C3orf20	0
C3orf33	0
C3orf35	0
C3orf43	0.43614
C3orf45	0
C3orf45	0
C3orf52	0.653284
C3orf55	3.98767
C3orf64	1.34432
C3orf75	1.00183
C3orf80	0.39892
C4orf21	0
C4orf3	0
C4orf32	0
C4orf34	0.400933
C4orf34	4.02169
C5aR	4.17483
C5AR1	0
C5AR2	0.727882
C5orf15	0.143966
C5orf28	0.375431
C5orf4	0
C5orf4	0
C5orf60	0
C5orf62	1.34171
C5orf62	0
C6	0
C6orf10	0.159628
C6orf136	0.114853
C6orf162	2.29723
C6orf162	0.788485
C6orf25	0
C6orf47	0.382989
C6orf72	0
C6orf72	0
C6orf89	0
C7	1.17065
C7orf23	0.936472
C7orf23	5.37847
C7orf34	0.761481
C7orf42	0.302357
C7orf42	0
C7orf44	0.295131
C7orf44	0.115057
C7orf45	0.169056
C7orf45	1.50039
C7orf53	3.951
C7orf53	0.310197
C7orf60	6.33493
C7orf70	1.53532
C8A	3.53714
C8B	0.985896
C8orf40	0.485235
C8orf40	0.0904126
C9	0.923831
C9orf11	0.868494
C9orf11	0
C9orf123	0.294637
C9orf123	2.67284
C9orf57	0
C9orf69	0
C9orf71	0
C9orf71	0.0873221
C9orf91	0
CA12	0.114271
CA14	4.56446
CA4	0.584125
CA9	0
CABP7	1.29982
CACFD1	0.573983
CACNA1E	0
CACNA1G	0.377175
CACNA2D1	0.585052
CACNA2D4	0.0910398
CACNB1	0.435588
CACNB3	0.790764
CACNB4	0
CACNG1	5.3097
CACNG2	0.0509645
CACNG3	0.276158
CACNG4	2.94101
CACNG5	2.5302
CACNG6	0.144561
CACNG7	0
CACNG8	0
CADM1	3.09179
CADM1	0.748105
CADM2	0
CADM3	3.12573
CADM4	0
CALCA	0.454184
CALCR	0
CALCRL	0
CALHM1	0.784726
CALHM2	0.169485
CALHM3	2.60218
CALM1	0
CALM2	1.48857
CALM3	0
CALN1	0.089276
CALR	1.787
CALY	0.613626
CAMK1	4.9637
CAMK1	2.4765
CAMK1D	3.32047
CAMK1D	0.35448
CAMK1G	0.37976
CAMK1G	1.52191
CAMK2A	0.613644
CAMK2B	6.30003
CAMK2D	0.114882
CAMK2D	0
CAMK2G	0
CAMK4	1.64228
CAMK4	0.441802
CAMKK2	0.621336
CAMLG	0
CAMP	0
CANT1	3.04385
CANX	3.97707
CARD19	0
CASC3	0
CASC4	0.966349
CASC4	0.618448
CASK	0.115058
CASQ2	0
CASR	1.46074
CATSPER1	0.692281
CATSPER2	0
CATSPER3	1.11755
CATSPER4	0.784865
CATSPERD	0.268149
CATSPERD	0
CAV1	0.460524
CAV2	0
CAV3	0.587305
CB1	5.97763
CCBP2	0.27233
CCBP2	0
CCDC107	0.622316
CCDC109B	3.30739
CCDC136	0.112493
CCDC141	0.590744
CCDC155	2.05357
CCDC167	0.0871174
CCDC47	0.0627202
CCDC51	1.47834
CCDC56	3.09289
CCDC56	2.34605
CCDC67	5.03764
CCDC90B	0.773106
CCKAR	0.612083
CCKBR	0.483195
CCL5	0
CCL7	0
CCPG1	0
CCR1	1.41791
CCR1	11.2768
CCR10	0
CCR2b	0
CCR3	0
CCR3	2.48791
CCR4	3.96232
CCR5	0
CCR6	0.0901528
CCR6	2.34804
CCR7	0.072698
CCR8	0.590798
CCR9	1.10328
CCR9	0
CCR9	12.5645
CCRL1	0.584179
CCRL2	0
CD109	2.74051
CD14	0.589891
CD147	0.327921
CD151	0.138639
CD160	0.169455
CD164	1.16274
CD164L2	0
CD177	1.17296
CD180	1.04166
CD19	0
CD19	1.13173
CD1A	0.556893
CD1B	0
CD1C	0.799488
CD1C	0
CD1D	0.547855
CD1E	2.45267
CD2	1.33429
CD2	1.50998
CD20	0.372842
CD200	0.188942
CD200R1	0.641621
CD200R1L	0
CD207	1.15848
CD209	0.370915
CD22	1.07174
CD226	0
CD24	0.398095
CD244	0.42331
CD247	0.747398
CD27	0
CD27	0.0893072
CD274	1.81697
CD276	1.15904
CD28	2.06472
CD3 delta	0
CD3 epsilon	0
CD3 epsilon	0.3514
CD3 gamma	0.0903847
CD3 zeta	0
CD300A	0.112593
CD300C	2.91173
CD300E	0.397686
CD300LB	1.64599
CD300LD	0.553279
CD300LF	0
CD300LG	4.1857
CD302	0
CD320	0.597677
CD33	0.436163
CD34	0.960001
CD36	0
CD37	1.03398
CD38	0
CD3D	2.00543
CD3E	1.50401
CD3G	1.18412
CD4	0
CD4	0
CD40	0
CD40LG	0.596005
CD44	3.30527
CD46	2.93987
CD47	0
CD48	1.92462
CD5	1.16839
CD52	1.22221
CD53	1.13742
CD55	0.362318
CD59	0
CD6	0
CD63	3.40279
CD68	0.189042
CD69	0
CD7	0.172693
CD70	0.456167
CD72	1.67805
CD74	0.72204
CD79A	0.254519
CD79B	0.477367
CD80	7.681
CD81	0.0883575
CD81	0.0903584
CD82	0.188864
CD83	0
CD84	1.00771
CD86	0
CD8A	1.98034
CD8B	0.25557
CD9	0.0904393
CD93	1.65073
CD96	0
CD97	0.257486
CD99	1.42285
CD99	0
CD99L2	0.305499
CDC14B	3.03128
CDCP1	0
CDH1	0
CDH10	0.178023
CDH11	0.588012
CDH12	0
CDH16	0.255497
CDH17	1.07916
CDH18	4.00929
CDH19	0
CDH2	0.143374
CDH23	0.938879
CDH24	5.00098
CDH26	0.0690185
CDH3	1.24995
CDH3	0.144561
CDH6	0
CDH7	0
CDH8	0
CDH9	0
CDHR1	0
CDHR3	0.284615
CDHR4	4.06
CDHR5	0
CDIPT	0.255391
CDKAL1	0.91264
CDON	0.552962
CDRT15L2	0
CDS1	0
CDS2	0
CEACAM1	0.448856
CEACAM19	0
CEACAM20	1.68738
CEACAM21	0.758471
CEACAM3	0
CEACAM4	3.53826
CEACAM7	0
CEACAM8	7.21859
CEND1	0
CEP95	2.57935
CEPT1	0
CERS1	0
CERS2	0.576879
CERS3	0
CERS4	3.62997
CERS5	0
CERS6	0.381927
CES1	0
CES2	0.14436
CFAP54	4.44953
CFC1	0
CFTR	1.56276
CFTR	0.868383
CGRRF1	0.0627419
CH25H	0
CH25H	0
CHEK2	1.02624
CHEK2	0
CHIC2	0
CHKV_UI905	0.356869
CHODL	0.135397
CHPT1	0
CHRFAM7A	0.577184
CHRM1	1.98894
CHRM2	0.18482
CHRM3	0.68891
CHRM4	6.39925
CHRM5	0
CHRM5	0
CHRNA1	0.78395
CHRNA10	1.08014
CHRNA2	0
CHRNA3	0
CHRNA4	0.632345
CHRNA5	0
CHRNA6	0.2949
CHRNA7	0
CHRNA9	1.96625
CHRNB1	0.435533
CHRNB2	0
CHRNB3	1.0605
CHRNB4	1.13754
CHRND	0.36279
CHRNE	1.04638
CHRNG	1.79843
CHST10	2.59715
CHST12	1.54583
CHST14	0.0910156
CHST15	0.399809
CHST2	0.0900262
CHST3	1.40792
CHST5	2.99613
CHST8	0.423162
CHST9	0.238961
CISD1	0
CISD2	0.445243
CKLF	0
CLCA2	0
CLCA4	0
CLCC1	0.796074
CLCN1	0.0627443
CLCN2	0
CLCN3	0.0909611
CLCN4	0
CLCN5	0.482915
CLCN6	11.6708
CLCN7	0.0909438
CLCNKA	0
CLCNKB	0.71207
CLDN1	5.06204
CLDN10	0
CLDN11	0
CLDN12	0.160332
CLDN14	3.28828
CLDN15	1.40616
CLDN16	0.112533
CLDN17	1.40331
CLDN18	0
CLDN19	0.23493
CLDN2	3.78647
CLDN20	1.49618
CLDN22	0.307244
CLDN23	0
CLDN24	1.33788
CLDN25	1.38089
CLDN3	0.395689
CLDN3	0.0893032
CLDN4	0.0893009
CLDN5	0.0819013
CLDN6	4.8368
CLDN7	0
CLDN7	0
CLDN8	1.02715
CLDN9	0.062751
CLDND1	0.138903
CLDND2	2.24151
CLEC10A	0
CLEC10A	1.05406
CLEC12A	0
CLEC12A	0.157076
CLEC12A	4.8505
CLEC12B	1.28041
CLEC14A	0
CLEC1A	2.48783
CLEC1B	0.396148
CLEC2A	0.893651
CLEC2B	1.91874
CLEC2D	0.255895
CLEC2L	0
CLEC4A	0
CLEC4C	1.87505
CLEC4D	0.238286
CLEC4E	0.387695
CLEC4F	3.03054
CLEC4G	0.375044
CLEC4M	0.0624479
CLEC5A	7.87939
CLEC6A	7.175
CLEC7A	1.37634
CLEC9A	0.314581
CLECL1	0
CLGN	0.496466
CLIC1	0.728732
CLIC2	0
CLIC3	1.97965
CLIC4	0
CLIC5	0
CLK1	0.244792
CLK1	3.77119
CLK4	1.28527
CLMP	5.2628
CLN3	0.235327
CLN5	0
CLN6	1.0878
CLN8	0
CLNS1A	5.26684
CLPTM1	0.165808
CLPTM1L	0.0860792
CLRN1	2.86789
CLRN2	0
CLRN3	0
CLSTN1	0.0909555
CLSTN3	3.06849
CLYBL	0
CMKLR1	0
CMTM1	0.837495
CMTM2	1.05088
CMTM3	0.235296
CMTM4	1.14422
CMTM5	0.481202
CMTM6	1.07643
CMTM7	0
CMTM8	0.363683
CNEP1R1	1.92265
CNGA1	0
CNGA2	1.40805
CNGA3	0.964122
CNGA4	0
CNIH1	0
CNIH2	1.03016
CNIH3	2.72625
CNIH4	0.0872757
CNNM1	0.740546
CNNM3	1.28284
CNPPD1	1.33993
CNPPD1	0.0910306
CNPY2	0.16043
CNR2	12.2463
CNST	0.698072
CNTD1	0.112578
CNTFR	1.5282
CNTN2	0
CNTN4	0.976103
CNTNAP1	0
CNTNAP4	0
CNTNAP5	0
COL17A1	0
COL23A1	0
COLEC12	0.534029
COMT	0.522378
COMT	0.742596
COMTD1	0.724426
COQ2	0.0908155
COQ7	2.81199
CORIN	3.35349
CORO7	1.03597
COX10	0
COX11	0.953787
COX14	0.113146
COX15	0.233108
COX16	0.114497
COX18	0.375411
COX20	0
COX4I1	0
COX4I2	21.3313
COX5A	13.465
COX5B	0.314798
COX6A1	0.0865067
COX6C	0.0909641
COX7A1	0
COX7A2	0.260034
COX7A2L	1.85238
COX7A2L	6.72061
COX7B	0
COX7B2	0
COX7C	0.368617
COX8A	0.185768
COX8C	0.0903906
CPM	1.12276
CPOX	2.11797
CPQ	0.0906663
CPT1A	2.55056
CPT1B	1.1323
CPT1C	0.234062
CRB3	0.0910466
CRB3	0.183516
CREB3	0
CREB3	0.392913
CREB3L1	0
CREB3L2	2.76527
CREB3L3	0.0909642
CREB3L4	0
CRELD1	0.090914
CRHR1	6.0012
CRHR2	3.56064
CRLF2	0
CRLS1	3.0475
CRTAM	0
CRYAB	0.966643
CS	0.902789
CS	0
CSF1	1.01934
CSF1R	3.56416
CSF2RA	1.09463
CSF2RB	0
CSF3R	0.235373
CSGALNACT1	0.401819
CSMD1	0.783229
CSMD2	0.667597
CSNK1A1	8.64768
CSPG4	5.14809
CSPG5	2.39861
CTAGE1	0
CTAGE5	4.42231
CTAGE5	4.49033
CTAGE6P	0.922336
CTAGE6P	1.81915
CTCFL	10.7334
CTDNEP1	0.212342
CTNS	0
CTSK	4.43498
CUX1	0.23511
CUX2	0.771621
CX3CL1	0.275427
CX3CR1	7.79313
CXADR	0
CXCL16	0
CXCR1	0.33507
CXCR2	0
CXCR2	13.6536
CXCR3	0
CXCR3	4.00248
CXCR4	0
CXCR4	3.61773
CXCR5	1.04192
CXCR6	1.0018
CXCR7	0
CXCR7	0.0892939
CXorf1	1.34129
CXorf66	0
CYB561	0.138571
CYB561	0.781529
CYB561D1	0
CYB561D2	0.596812
CYB5A	0
CYB5B	1.03414
CYB5R1	0
CYB5R2	0.534711
CYB5R3	0.233746
CYBA	0
CYBASC3	0.0901471
CYBB	0.159491
CYBRD1	0
CYC1	0.322282
CYHR1	0
CYP19A1	0
CYP19A1	0
CYP19A1	1.07994
CYP1A1	3.2733
CYP1A2	0
CYP1B1	0.266213
CYP20A1	0.48291
CYP20A1	1.09821
CYP26C1	0
CYP2D6	5.74632
CYP2E1	0
CYP2S1	0.0904199
CYP2U1	0
CYP39A1	0.0868292
CYP3A4	0.655808
CYP3A43	0.0726914
CYP3A5	1.54548
CYP3A7	1.07084
CYP4A11	0.763962
CYP4A22	0
CYP4B1	1.85972
CYP4F11	0.471601
CYP4F12	0.216732
CYP4F2	0
CYP4F22	8.20214
CYP4F22	0
CYP4F3	0
CYP4F8	6.91255
CYP4V2	0.461286
CYP4X1	0.371728
CYP4Z1	1.27413
CYP51A1	0.382343
CYP7B1	0
CYP8B1	0
CYSLTR1	0.975583
CYSLTR2	3.29186
CYSTM1	1.08469
CYYR1	0
D4S234E	0.255721
DAB2	0.547823
DAD1	1.79197
DAG1	0.0885441
DAGLA	3.19975
DAPK1	0
DAPK2	0.67019
DAPK2	0
DAPK3	0.792364
DAPK3	1.88626
DAPL1	0
DARC	2.95691
DARC	1.01161
DBH	0.169399
DC-SIGN	0.0903032
DC-SIGNR	0.0892111
DCAF17	0.375133
DCAKD	0.383635
DCAKD	8.86025
DCBLD1	0.266201
DCBLD2	0.454868
DCC	0.508435
DCD	7.89189
DCLK1	0.814504
DCP1A	0.314633
DCST1	0.0873508
DCST2	5.40352
DCSTAMP	0
DCT	0.85918
DDO	5.22442
DDOST	1.8131
DDR1	1.01704
DDX19A	0
DDX19B	0.461147
DDX19B	3.9589
DDX39B	0.0713582
DEFA1	0.478264
DEFB103A	0
DEFB103B	0
DEGS1	0.322124
DEGS2	4.91631
DENND1A	1.47786
DENND1B	1.74351
DENND4B	0
DENND5A	0
DENV_UI1714	0.220012
DENV_UI1773	0
DENV_UI1773	0.293435
DENV_UI2189	0.29354
DENV_UI744	0.306109
DENV_UI831	0.293686
DERL1	0.313241
DERL2	0.255316
DERL3	0
DEXI	0
DFNB31	0
DGAT1	0.347937
DGAT2	0
DGAT2L6	0
DGCR2	0
DGKE	1.3344
DHCR24	0.552231
DHCR7	1.19892
DHODH	1.61788
DHRS3	1.98751
DHRS7B	0.794776
DHRS9	0.172703
DHX36	0
DIABLO	2.80293
DIO3	0.273117
DIP2A	1.09265
DIP2C	0.0726834
DIRC2	2.07464
DISP1	0
DISP1	0.187336
DISP3	0
DLK1	1.86026
DLK2	0
DLL1	0
DLL3	0.346973
DLL4	0.583141
DMPK	11.0701
DMRT2	0
DNAH2	0.0723952
DNAJB12	0
DNAJB12	3.34118
DNAJB14	0
DNAJC1	0.425012
DNAJC10	0.115032
DNAJC11	0.334913
DNAJC14	1.0118
DNAJC15	0
DNAJC16	0
DNAJC18	0
DNAJC19	0.748937
DNAJC22	1.87934
DNAJC25	5.82159
DNAJC30	1.11829
DNAJC4	0.268095
DNAJC4	0.741925
DNAJC5	3.78145
DNAJC5B	1.40407
DNAJC5G	0.375078
DNPEP	1.83972
DNPEP	0
DOK1	0.579835
DOK7	1.85335
DOLK	0.084671
DOLPP1	0
DONSON	1.88403
DPAGT1	4.55319
DPCR1	2.88409
DPEP1	0.499621
DPEP2	0
DPEP3	7.42705
DPM2	0
DPM3	0
DPP10	0.262462
DPP4	0
DPY19L2P1	0
DPY19L2P2	0
DPY19L3	4.6406
DPY19L4	0.0711043
DRAM1	0
DRAM1	2.8495
DRAM2	1.44647
DRD1	0.0714687
DRD2	0
DRD2	2.10901
DRD2	0.0904184
DRD3	0.0628315
DRD4.2	4.59905
DRD5	0
DSC1	0
DSCAML1	0
DSE	0
DSG1	0
DST	0
DTNA	0
DUOX1	2.89282
DUOXA1	3.20842
DUOXA2	0.314601
DUSP13	3.28259
DUSP23	0.811928
DYM	0
DYNAP	0
DYRK2	0.829299
DZIP3	0.448629
E2F5	0
EAF1	1.11352
EBAG9	0.369696
EBAG9	0
EBLN1	3.80644
EBOV_UI1744	1.10655
EBOV_UI1745	1.45886
EBOV_UI1746	9.20279
EBOV_UI1779	0.885355
EBP	2.12893
EBPL	0
ECE1	1.38039
ECE2	0.138439
ECEL1	1.6949
ECSCR	5.36415
EDA	0.485289
EDA2R	4.12579
EDAR	0.211485
EDAR	0.347625
EDNRA	0.0910489
EDNRA	1.63402
EDNRB	0
EEEV-Env-VA33	0.283689
EEF1E1	0.330461
EFNA1	0
EFNA2	0
EFNA3	0.0872675
EFNA4	0
EFNA5	2.8833
EFNB1	0
EFNB2	0.0873433
EFNB3	0.837876
EGFL8	0
EGFR	0.373065
EI24	0
EIF2AK3	1.79518
EIF3L	1.759
EIF4A3	1.14519
EIF5A	0.443256
EIF5A2	1.71559
ELFN2	0.261705
ELK1	1.9019
ELK3	0.779624
ELMOD1	0
ELOVL1	0.237678
ELOVL2	0.172779
ELOVL3	4.81194
ELOVL4	0.340046
ELOVL5	1.8664
ELOVL6	1.85119
ELOVL7	0
ELTD1	0.755236
EMB	0
EMC10	0
EMC7	1.88199
EMCN	0.138136
EMD	0.138591
EMP1	0.826096
EMP2	0
EMP3	0.484591
EMR1	0.578951
ENaC beta	1.54042
ENaC delta	1.116
ENaC gamma	1.55639
ENDOD1	1.25742
ENG	0.348105
ENPP2	0
ENPP3	0.277261
ENPP4	0.332456
ENPP5	1.47635
ENPP6	4.041
ENTPD1	3.28481
ENTPD2	0
ENTPD3	0.114576
ENTPD4	0
ENTPD6	0.348111
ENTPD7	0.660003
ENTPD8	0.119177
EPB41L3	3.58126
EPB41L3	0.373128
EPCAM	1.43923
EPGN	0.275822
EPHA10	0.253696
EPHA2	1.73889
EPHA3	3.15993
EPHA4	0
EPHA5	0.345328
EPHA6	3.48374
EPHA7	0
EPHA7	0.0910321
EPHA8	0
EPHB1	3.10842
EPHB2	2.59558
EPHB3	2.54325
EPHB4	3.52743
EPHB6	0.582821
EPHX1	0
EPHX4	2.49085
EPOR	0.375099
EPS8	3.94237
EPSTI1	0
EPT1	0.255095
ERBB3	1.03762
ERBB4	2.54453
EREG	8.44734
ERG/KCNH2	1.79853
ERGIC1	0.700426
ERGIC2	1.34177
ERGIC2	0.141046
ERGIC3	0
ERGIC3	0
ERLIN1	1.4124
ERLIN2	1.00266
ERMAP	0
ERMARD	0.261263
ERMP1	0
ERN1	3.35011
ERN2	0.25864
ERVFRD-1	0
ERVMER34-1	7.5959
ERVV-1	1.80454
ERVV-2	0.314613
ERVW-1	0
ESAM	0.0904315
ESPL1	0.27734
ESR1	0
ESYT1	0.109249
ESYT2	0.27744
ETFA	3.82861
ETFDH	2.60427
ETNK1	0.264042
ETNK1	5.42673
EVC2	0.271296
EVI2A	0.440584
EVI2B	0.758201
EVI5	0.243692
EVI5L	1.90787
EXD2	0
EXT1	1.9329
EXT2	2.94442
EXTL3	0
F10	0
F11R	0
F2R	0.482691
F2RL1	0.518073
F2RL1	0.573961
F2RL2	2.43967
F2RL3	0.0726801
F3	0
F5-CHEMR23	6.74265
FA2H	0
FA2H	0.652554
FA2H	2.47759
FAAH	1.89002
FAAH2	0.923416
FABP5	2.61269
FADS1	0.381596
FADS2	0.581442
FADS3	0.424641
FADS6	0
FAF2	0.117858
FAIM2	0
FAM105A	1.97009
FAM122C	0
FAM134A	0
FAM134B	0.238868
FAM134B	0.861544
FAM134C	0
FAM151A	2.58396
FAM155B	0
FAM158A	0
FAM159A	0
FAM159B	0
FAM160A2	0.585823
FAM162A	0
FAM162B	0
FAM163A	0.944669
FAM163B	0.262812
FAM165B	1.38724
FAM168B	3.95521
FAM171A1	3.10451
FAM171A2	3.909
FAM171B	0.63442
FAM173A	0
FAM173B	1.5586
FAM174A	0
FAM174B	0
FAM176A	0.944679
FAM176A	0.0893041
FAM176B	0
FAM176C	0
FAM187A	0
FAM187B	0.471009
FAM189A1	1.93935
FAM189A2	2.80987
FAM189B	1.09824
FAM189B	0.157825
FAM18B2	0
FAM198B	0.857279
FAM200A	2.46959
FAM200A	0
FAM209A	1.35257
FAM209B	0
FAM20B	0
FAM210A	0.11479
FAM210B	15.54
FAM234A	1.34933
FAM26D	1.2209
FAM26E	0.163375
FAM26F	1.36314
FAM35A	0.115025
FAM3A	11.7933
FAM3B	0.0904398
FAM3D	1.52516
FAM54A	0
FAM55A	2.86778
FAM57A	0.99421
FAM57B	0.581258
FAM69A	0
FAM69B	0.912032
FAM70A	0
FAM70A	0.327858
FAM70B	0
FAM70B	0
FAM73A	13.8393
FAM73B	0
FAM74A1	2.55096
FAM76B	0.0904327
FAM82A1	0
FAM82A1	0.26595
FAM82A2	0
FAM8A1	4.90754
FAM98B	0.952195
FAM9C	1.85961
FANCA	0.277298
FAR1	0.0892878
FAR2	1.02655
FAS	0
FASLG	0
FATE1	0.692018
FAXC	0
FAXC	0.0907321
FBXL17	0.386307
FBXO18	4.22007
FBXW12	0.458619
FCAMR	1.23844
FCAR	1.05004
FCER1A	0.691468
FCER1G	0
FCER2	2.71496
FCGR1A	922.604
FCGR1B	0.240129
FCGR2A	0.252692
FCGR2B	0.424909
FCGR3A	1.22924
FCGR3B	0
FCGRT	0.242451
FCMR	1.03833
FCN1	0.631608
FCRL1	4.14368
FCRL2	1.98075
FCRL3	6.79168
FCRL4	0.611216
FCRL5	0.265495
FCRL6	0.515538
FCRLA	0.792725
FDFT1	0.114387
FDFT1	0.296743
FFAR1	0.06275
FFAR2	2.37365
FFAR3	0
FGFR1	3.89398
FGFR2	1.74737
FGFR3	3.01663
FGFR4	1.34386
FGFRL1	0.779209
FGFRL1	0
FIBCD1	0
FIS1	0
FITM1	8.09984
FITM2	0
FKBP11	0.392653
FKBP1A	0.0883056
FKBP1A	2.33221
FKBP8	0.772206
FKRP	0.584338
FLOT1	2.40779
FLRT1	1.36274
FLRT2	0.775028
FLRT3	0.550343
FLT1	12.2716
FLT3LG	1.58762
FLT4	1.69533
FLVCR1	8.98246
FLVCR2	2.59336
FMNL1	0.742953
FMO1	0.169383
FMO3	0.587702
FMO4	4.1438
FMO5	0
FMR1NB	0.276888
FNDC3B	0.227776
FNDC4	0
FNDC5	0
FNDC9	0
FOLH1	0.119179
FOLR1	0.586626
FOLR2	0
FOXRED1	2.79949
FPR1	0
FPR2	0
FPR3	0.458164
Fractalkine	1.52879
Frizzled4	1.47069
FRMD3	0
FRMD5	1.48078
FRRS1	0
FRS2	0.288222
FSD1L	0.510513
FSHR	0.780684
FTSJD1	0.0892989
FUT1	4.05328
FUT2	1.05052
FUT3	0
FUT4	2.34083
FUT5	4.48135
FUT6	2.05818
FUT6	1.18359
FUT8	3.07097
FUT9	2.58266
FUZ	1.60726
FXN	0
FXYD1	0
FXYD2	0.387684
FXYD3	0
FXYD4	0
FXYD5	0.166201
FXYD6	2.97609
FXYD7	0.51643
FYCO1	0.2487
FZD1	2.91905
FZD10	3.1685
FZD2	2.87829
FZD3	2.41251
FZD4	1.44122
FZD5	0.0726979
FZD6	2.4136
FZD7	0.150197
FZD8	0
FZD9	3.06697
FZR1	1.27561
G6PC	5.43424
G6PC2	0.0892966
G6PC3	0.79062
GAB1	5.4071
GABA(A) alpha1	0.372163
GABA(A) beta2	0.371787
GABA(A) gamma2	0.372676
GABARAP	2.47211
GABBR1	0.168005
GABBR2	0.172749
GABRA2	0.0891487
GABRA3	3.41666
GABRA4	2.0589
GABRA5	0.112586
GABRA6	0.691694
GABRB1	0.519802
GABRB2	0.188882
GABRB3	0.168344
GABRD	0.349558
GABRE	0.332243
GABRG1	1.92887
GABRG3	1.50899
GABRP	0.552651
GABRQ	0.571117
GABRR1	0.179874
GABRR2	4.98072
GABRR3	0
GAD2	0
GAL3ST1	0.235995
GAL3ST4	4.74964
GALC	0.586658
GALK2	2.32356
GALNT1	0.0725928
GALNT11	0
GALNT12	0
GALNT13	1.25428
GALNT14	1.77189
GALNT2	1.93264
GALNT3	1.95981
GALNT3	0.138656
GALNT6	0.660243
GALNT7	0.324127
GALNT9	0
GALNTL1	0.728498
GALNTL2	0
GALNTL5	0
GalR1	0.0904358
GalR2	0.090439
GALR3	0.541254
GAP43	0.573621
GAR1	0.0893002
GBA2	0.188998
GBAS	0.539704
GCGR	1.13005
GCLC	0.778673
GCNT2	0
GCNT3	0.121946
GDAP1	1.36678
GDAP1L1	0.785504
GDE1	0
GDPD1	0
GDPD2	0.574351
GDPD3	0.115172
GDPD4	0
GDPD5	0.434114
GDPD5	0
GFPT2	2.94009
GFRA1	0
GFRA2	2.97654
GFRA3	0.168255
GFRA4	0
GFRAL	4.6147
GFY	2.43549
GGCX	0.630063
GGT1	0
GGT1	0
GGT5	0
GGT6	1.19529
GGT7	3.06956
GGTLC1	0.658144
GHITM	0
GHRHR	0
GHSR	0.372359
GIMAP1	0
GIMAP2	0
GIMAP4	0.916529
GIMAP5	5.27203
GIPR	1.32985
GIPR1	0.369487
GJA1	0.745152
GJA10	0
GJA3	0.748922
GJA4	0
GJA5	0.110884
GJA8	0
GJA9	1.2903
GJB1	0.32271
GJB2	6.49984
GJB3	0.169277
GJB4	0
GJB5	3.19455
GJB6	0.787887
GJB7	1.0077
GJC1	3.16935
GJC1	0.835262
GJC2	0.79408
GJC3	2.58439
GJC3	0
GJD2	1.53347
GJD4	0.639402
GJE1	0.553829
GK	4.75841
GK	0
GK2	0.16822
GLCCI1	0
GlcR	2.60184
GlcR	12.3169
GLE1	0.168345
GLIPR1	1.2818
GLIPR1L2	0
GLMP	0
GLP1R	0.0720452
GLP2R	1.52718
GLRA1	0
GLRA2	0
GLRA3	0
GLRA4	0
GLRB	0.168302
GLT8D1	0
GLT8D2	0
GLUD2	0.795449
GLUT1	0.0893042
GLUT2	0
GLUT3	0
GLUT4	5.94483
GML	0
GNAS	2.80347
GNE	0
GNLY	0
GNPDA1	0
GNPTAB	0.156035
GNRHR	0
GOLGA5	0.168317
GOLM1	3.00937
GOLT1A	0
GOLT1B	2.40655
GOSR1	0.605081
GOSR2	0
GP1BA	0.168338
GP1BB	1.08238
GP2	7.35397
GP2	0
GP5	1.00521
GP6	1.1156
GP9	1.04367
GPA33	0.0870309
GPAA1	0.510933
GPAA1	0.227775
GPAM	0
GPAT3	0
GPBAR1	1.4841
GPC1	0
GPC2	0.167415
GPC3	1.24163
GPC4	1.22613
GPC5	0
GPC6	0.0627489
GPER	3.28971
GPI	0
GPIHBP1	4.34573
GPM6A	0.669605
GPM6A	0
GPM6B	1.07205
GPNMB	1.82179
GPR1	1.32115
GPR10	0.0610776
GPR101	0.792819
GPR107	4.39836
GPR108	1.43687
GPR114	0
GPR119	0
GPR12	1.34211
GPR125	0
GPR132	1.31731
GPR135	0.615918
GPR137	0
GPR137B	0
GPR137C	0.633039
GPR139	1.26251
GPR141	0
GPR142	1.26267
GPR143	0.168324
GPR146	2.55959
GPR148	1.33407
GPR149	1.24923
GPR15	4.56217
GPR150	0.0724256
GPR151	0.482748
GPR152	0.518773
GPR153	0.776013
GPR155	0.832476
GPR156	0.294864
GPR157	0.331961
GPR158	0.771286
GPR160	0.83033
GPR161	0.381102
GPR162	1.57621
GPR17	0.170767
GPR171	0
GPR173	1.81288
GPR174	4.26912
GPR176	7.74632
GPR18	0
GPR180	0.114588
GPR182	0
GPR183	1.38624
GPR19	0.835458
GPR20	0.0894383
GPR21	0
GPR22	0.276698
GPR25	1.58325
GPR26	0.829374
GPR27	0.815168
GPR3	0
GPR31	0.815211
GPR32	0.83351
GPR33	0.115164
GPR34	0
GPR35	0
GPR37	0
GPR37L1	0.811561
GPR39	0.700291
GPR4	0
GPR42	1.08713
GPR45	1.57215
GPR50	0.0725419
GPR52	0.0627053
GPR55	0.417512
GPR6	0
GPR61	0.821199
GPR62	0.521272
GPR63	0.975998
GPR64	0.2617
GPR65	0.0903476
GPR68	3.30711
GPR75	1.09621
GPR78	0.966644
GPR82	1.09133
GPR83	0
GPR84	0
GPR85	1.42458
GPR87	1.50645
GPR88	1.10305
GPR89A	4.18517
GPR89B	1.09319
GPRC5A	1.08916
GPRC5B	0.136962
GPRC5C	0
GPRC5C	0
GPRC5D	0.354755
GPRC5D	0
GPRC6A	1.05757
GPSM2	0.112911
GPX8	0.395096
GRAMD1A	3.19681
GRAMD1B	2.25082
GRAMD1C	1.30955
GRAMD2	0.835705
GRAMD3	0
GRAMD4	1.11776
GRAMD4	4.17033
GRIA1	0.93783
GRIA2	0.265334
GRIA3	0.752686
GRIA4	0.462042
GRID1	0.616274
GRIK1	0.656081
GRIK2	0.189047
GRIK2	1.74963
GRIK3	1.08459
GRIN1	4.13637
GRIN2A	0.210094
GRIN2B	1.66183
GRIN2C	0
GRIN3B	0.439049
GRM1	0.119179
GRM1	2.55104
GRM2	0.790702
GRM3	0.861016
GRM4	1.0369
GRM4	0.0901031
GRM4	0.0903873
GRM5	0.266213
GRM6	6.0494
GRM7	1.58053
GRM8	14.8742
GRPR	0
GSG1	0
GSG1L	0
GSTCD	0.263697
GTF3C3	0.167988
GUCY2D	0
GUCY2F	0
GULP1	4.64109
GYPA	0
GYPA	0.13826
GYPB	0.629408
GYPB	0
GYPC	0.360962
GYPE	2.96327
HACD3	0.38065
HACD4	0.384638
[truncated: 3,261 more rows]

## Sheet: Fig. 2E
ND	RR
1.92	4.9
3.15	3.45
1.47	1.34
0.74	0.56
3.81	3.98
2.66	0.55
1.77	2.99
	1.2

## Sheet: Fig. 3A
	∆scFv/CD19				CD229
0	1	1	1	1	1	1	1	1
5	12	5	4.4	5	4	12	3.8	4.8
7	48	30	14	8.4	20	48	9.4	8
9	68	232	43	38	132	67	17.2	34.2
11	180	406	132.6	138	188	146	44	98.4

## Sheet: Fig. 3B
	K562		K562-CD229
0:1	117.8	82.1997	93.2806	106.719
1.25:1	98.1187	74.6744	16.6008	14.2292
2.5:1	77.5687	74.9638	6.32411	4.74308
5:1	66.5702	84.5152	3.16206	2.37154
10:1	59.9132	78.1476	0.790514	1.58103

## Sheet: Fig. 3C
	GFP		CD229
0:1	100	100	100	100
1:1	94.6726	98	99.4962	109
5:1	120	106	117.506	106
10:1	105.216	93	119.018	99

## Sheet: Fig. 3E
T	NK	Tact
0.0445	0.0152	0.0003
0.0344	0.0005	0.0003
0.0427		0.0003

## Sheet: Fig. 3G
	StopX			CD229
0:1	100	100	100	100	100	100
1:1	131	105	105	90	84	82
5:1	130	102	102	63	41	38
10:1	109	100	101	82	40	38

## Sheet: Fig. 3H
PBS	CD19	CD229
91.84	104.4	57.16
109.7	124.5	42.11
98.43	108.8	37.83

## Sheet: Fig. 3K
CD4 CD229 Low	CD4 CD229 High	CD8 CD229 Low	CD8 CD229 High
177	76977	90945	80156
25172	76848	20128	36519
49131	112775	62987	102519

[truncated: 11 more sheets: Fig. 3L, Fig. 4A, Fig. 4B, Fig. 4C, Fig. 4D, Fig. 4E, Fig. 4F, Fig. 4G, Fig. 4H, Fig. 4J, Fig. 4K]
